# Supplementary material for: Effectiveness of an Innovative Sensory Approach to Improve Children’s Nutritional Choices
Source: Int J Environ Res Public Health. 2021 Jun 15;18(12):6462. doi: 10.3390/ijerph18126462 (PMC8296279; doi:10.3390/ijerph18126462)
Supplement: Supplementary file 1 [file ijerph-18-06462-s001.zip]

Archive with 3 entries (2 files):
- ijerph-1210048-supplementary/
- ijerph-1210048-supplementary/Supplementary materials-S1.pdf
- ijerph-1210048-supplementary/Supplementary materials-S2.pdf
